# Supplementary material for: Biochemical and Genetic Characterization of Ergot Alkaloid Biosynthesis in Aspergillus aspearensis
Source: Toxins (Basel). 2026 Jan 16;18(1):47. doi: 10.3390/toxins18010047 (PMC12846141; doi:10.3390/toxins18010047)
Supplement: Supplementary file 1 [file toxins-18-00047-s001.zip]

Archive with 2 entries (2 files):
- toxins-4087364 File S1 Data used to create Figures 3, 4 and 7 and Tables 1 and 2 compiled in a Microsoft Excel workbook with separate, labeled tabs..xlsx
- toxins-4087364-Table S1.pdf
