# Supplementary material for: Biochemical and Genetic Characterization of Ergot Alkaloid Biosynthesis in Aspergillus aspearensis
Source: Toxins (Basel). 2026 Jan 16;18(1):47. doi: 10.3390/toxins18010047 (PMC12846141; doi:10.3390/toxins18010047)
Supplement: Supplementary file 1 [file toxins-18-00047-s001.zip › toxins-4087364 File S1 Data used to create Figures 3, 4 and 7 and Tables 1 and 2 compiled in a Microsoft Excel workbook with separate, labeled tabs..xlsx]

## Sheet: table 1
tissue	lysergic acid nmol/g	ergonovine nmol/g	LAH nmol/g	ergine nmol/g	total nmol/g
sclerotia	0	0	2.07427	1.27778	3.35205
sclerotia	0.294509	0.0299252	0.0305008	0.81214	1.16708
sclerotia	0.920054	0.241295	0.606246	0.967005	2.7346
sclerotia	3.03685	0.0825178	0.542934	2.32798	5.99028
sclerotia	1.09277	0.0559581	2.53058	1.53348	5.21278
sclerotia	1.42186	0.118056	10.5608	4.76935	16.8701
sclerotia	0.921956	0.0495519	11.2786	5.1217	17.3718
sclerotia	0.927187	0.0432451	5.11095	2.7476	8.82898
conidia	37	0	671	161	869
conidia	18	0	2346	357	2721
conidia	114	18	1705	824	2661
conidia	42	11	1555	593	2201
conidia	34	13	3047	671	3765
conidia	264	34	4960	1763	7021

## Sheet: table 2
culture phase	pmol lysergic acid/tube	pmol ergovovine/tube	pmol LAH/tube	pmol ergine/tube	pmol total/tube			% lysergi acid secreted	% ergonovine secreted	% LAH secreted	% ergine secreted	% total secreted
liquid a	20.2101	1.61426	93.8646	2.80156	118.491		culture a	85.6725	100	42.1844	23.9324	45.6751
liquid b	18.368	15.7712	140.885	2.46282	177.487		culture b	86.634	100	48.3275	22.6204	52.2971
liquid c	1.6346	1.11567	76.2549	4.76387	83.769		culture c	42.9828	43.8345	41.3291	43.333	41.501
solid a	3.37986	0	128.645	8.90457	140.93
solid b	2.83382	0	150.637	8.42477	161.896
solid c	2.16831	1.42952	108.252	6.22977	118.079

## Sheet: figure 3
temperature	lysergic acid (uM)	ergonovine (uM)	LAH (uM)	ergine (uM)	total ergot alkaloids (uM)		colony diameter (cm)
37	0.019636	0.00565967	0.0370387	0.00155826	0.0638925		2.75
37	0.0144881	0.00331924	0.0273264	0.00114549	0.0462792		2.75
37	0.00959848	0.00128287	0.0175233	0.00185005	0.0302547		2.625
37	0.00937782	0.00147799	0.0236478	0.00159747	0.036101		2.5
37	0.0214231	0.00602235	0.0379572	0.00453765	0.0699403		3.125
37	0.0234664	0.00444705	0.0388429	0.00262989	0.0693863		3.125
37	0.0323282	0.00633432	0.0471708	0.00586577	0.0916991		2.75
37	0.0448673	0.0149056	0.092048	0.0130184	0.164839		3
20	0.0290316	0	0.377624	0.0181	0.424755		4.75
20	0.0847618	0	0.757966	0.0482788	0.891006		5.25
20	0.0814367	0	0.860201	0.0473166	0.988954		4.5
20	0.0860291	0	0.257959	0.0174406	0.361428		3.5
20	0.0746272	0	0.358961	0.0170774	0.450666		6
20	0.084498	0	1.66155	0.0628093	1.80886		4.125
20	0.0303889	0	0.973068	0.0426813	1.04614		4.125
20	0.0293008	0	0.488955	0.0235168	0.541773		4.375
30	0.123801	0	3.33126	0.385852	3.84091		7.125
30	0.118377	0	4.80411	0.409592	5.33208		6
30	0.105008	0	3.20557	0.321393	3.63197		7.5
30	0.131992	0	4.25821	0.390577	4.78078		7.125
30	0.119801	0	2.75188	0.254381	3.12606		7.375
30	0.0907144	0	2.06042	0.191415	2.34255		7.375
30	0.0306028	0.0231857	0.583033	0.0596861	0.696508		6.875
30	0.156944	0	6.36895	0.489049	7.01494		6

## Sheet: figure 4
observation time (hr)	new dead at observation time	censor	treatment	trial
0	0	0	injected	injection 1
51	0	0	injected	injection 1
74	3	0	injected	injection 1
78	3	0	injected	injection 1
91	2	0	injected	injection 1
93	1	0	injected	injection 1
98	0	0	injected	injection 1
115	1	0	injected	injection 1
0	0	0	injection control	injection 1
51	0	0	injection control	injection 1
74	0	0	injection control	injection 1
78	0	0	injection control	injection 1
91	0	0	injection control	injection 1
93	0	0	injection control	injection 1
98	0	0	injection control	injection 1
115	0	0	injection control	injection 1
115	10	1	injection control	injection 1
0	0	0	injected	injection 2
21	0	0	injected	injection 2
43	0	0	injected	injection 2
64	0	0	injected	injection 2
66	1	0	injected	injection 2
69	1	0	injected	injection 2
72	0	0	injected	injection 2
76	1	0	injected	injection 2
87	4	0	injected	injection 2
89	1	0	injected	injection 2
95	1	0	injected	injection 2
97	0	0	injected	injection 2
111	1	0	injected	injection 2
0	0	0	injection control	injection 2
21	0	0	injection control	injection 2
43	0	0	injection control	injection 2
64	0	0	injection control	injection 2
66	0	0	injection control	injection 2
69	0	0	injection control	injection 2
72	0	0	injection control	injection 2
76	0	0	injection control	injection 2
87	0	0	injection control	injection 2
89	0	0	injection control	injection 2
95	0	0	injection control	injection 2
97	0	0	injection control	injection 2
111	10	1	injection control	injection 2
0	0	0	injected	injection 3
20	0	0	injected	injection 3
29	0	0	injected	injection 3
44	0	0	injected	injection 3
46	0	0	injected	injection 3
52	0	0	injected	injection 3
57	0	0	injected	injection 3
68	1	0	injected	injection 3
71	1	0	injected	injection 3
73	1	0	injected	injection 3
75	2	0	injected	injection 3
77	1	0	injected	injection 3
78	1	0	injected	injection 3
91	3	0	injected	injection 3
0	0	0	injection control	injection 3
20	0	0	injection control	injection 3
29	0	0	injection control	injection 3
44	0	0	injection control	injection 3
46	0	0	injection control	injection 3
52	0	0	injection control	injection 3
57	0	0	injection control	injection 3
68	0	0	injection control	injection 3
71	0	0	injection control	injection 3
73	0	0	injection control	injection 3
75	0	0	injection control	injection 3
77	0	0	injection control	injection 3
78	0	0	injection control	injection 3
91	10	1	injection control	injection 3
0	0	0	topical	topical 1
51	0	0	topical	topical 1
74	0	0	topical	topical 1
78	0	0	topical	topical 1
91	0	0	topical	topical 1
93	0	0	topical	topical 1
98	0	0	topical	topical 1
115	10	1	topical	topical 1
0	0	0	topical control	topical 1
51	0	0	topical control	topical 1
74	0	0	topical control	topical 1
78	0	0	topical control	topical 1
91	0	0	topical control	topical 1
93	0	0	topical control	topical 1
98	0	0	topical control	topical 1
115	10	1	topical control	topical 1
0	0	0	topical	topical 2
21	0	0	topical	topical 2
43	0	0	topical	topical 2
64	0	0	topical	topical 2
66	0	0	topical	topical 2
69	0	0	topical	topical 2
72	0	0	topical	topical 2
76	0	0	topical	topical 2
87	0	0	topical	topical 2
89	0	0	topical	topical 2
95	0	0	topical	topical 2
97	0	0	topical	topical 2
111	0	0	topical	topical 2
120	0	0	topical	topical 2
135	0	0	topical	topical 2
144	1	0	topical	topical 2
159	0	0	topical	topical 2
164	0	0	topical	topical 2
169	0	0	topical	topical 2
182	0	0	topical	topical 2
190	0	0	topical	topical 2
213	0	0	topical	topical 2
231	0	0	topical	topical 2
253	9	1	topical	topical 2
0	0	0	topical control	topical 2
21	0	0	topical control	topical 2
43	0	0	topical control	topical 2
64	0	0	topical control	topical 2
66	0	0	topical control	topical 2
69	0	0	topical control	topical 2
72	0	0	topical control	topical 2
76	0	0	topical control	topical 2
87	0	0	topical control	topical 2
89	0	0	topical control	topical 2
95	0	0	topical control	topical 2
97	0	0	topical control	topical 2
111	0	0	topical control	topical 2
120	0	0	topical control	topical 2
135	0	0	topical control	topical 2
144	0	0	topical control	topical 2
159	0	0	topical control	topical 2
164	0	0	topical control	topical 2
169	0	0	topical control	topical 2
182	0	0	topical control	topical 2
190	0	0	topical control	topical 2
213	0	0	topical control	topical 2
231	0	0	topical control	topical 2
253	10	1	topical control	topical 2
0	0	0	topical	topical 3
20	0	0	topical	topical 3
29	0	0	topical	topical 3
44	0	0	topical	topical 3
46	0	0	topical	topical 3
52	0	0	topical	topical 3
57	0	0	topical	topical 3
68	1	0	topical	topical 3
71	0	0	topical	topical 3
73	0	0	topical	topical 3
75	0	0	topical	topical 3
77	0	0	topical	topical 3
78	0	0	topical	topical 3
91	0	0	topical	topical 3
99	0	0	topical	topical 3
122	0	0	topical	topical 3
140	0	0	topical	topical 3
164	9	1	topical	topical 3
0	0	0	topical control	topical 3
20	0	0	topical control	topical 3
29	0	0	topical control	topical 3
44	0	0	topical control	topical 3
46	0	0	topical control	topical 3
52	0	0	topical control	topical 3
57	0	0	topical control	topical 3
68	0	0	topical control	topical 3
71	0	0	topical control	topical 3
73	0	0	topical control	topical 3
75	0	0	topical control	topical 3
77	0	0	topical control	topical 3
78	0	0	topical control	topical 3
91	0	0	topical control	topical 3
99	0	0	topical control	topical 3
122	0	0	topical control	topical 3
140	0	0	topical control	topical 3
164	10	1	topical control	topical 3

## Sheet: figure 7
treatment	lysergic acid nmol/larva	lysergyl-alanine nmol/larva	ergonovine nmol/larva	LAH nmol/larva	ergine nmol/larva	total nmol/larva
Aspergillus aspearensis	18.5601	0.0790508	0.186757	21.1732	2.3652	42.2852
Aspergillus aspearensis	5.4603	0.0158189	0.214826	10.4742	0.660484	16.8098
Aspergillus aspearensis	4.96852	0.0386066	0.146295	11.7321	0.845188	17.6922
Aspergillus aspearensis	7.46052	0.0477164	0.179572	12.1169	0.719824	20.4769
Aspergillus leporis	0.556663	0.140833	0.298868	13.1724	0.420539	14.4485
Aspergillus leporis	1.03133	0.38681	0.0783456	4.669	0.09827	5.87695
Aspergillus leporis	0.300308	0.315997	0.218041	42.8272	3.48217	46.8277
Aspergillus leporis	0.138006	0.0333986	0.111361	11.8808	0.814898	12.945
